# Supplementary material for: The development and validation of the Japanese version of job satisfaction scale: a cross-sectional study on home healthcare nurses
Source: BMC Res Notes. 2022 Jun 15;15:205. doi: 10.1186/s13104-022-06092-2 (PMC9202176; doi:10.1186/s13104-022-06092-2)
Supplement: Supplementary file 1 — Additional file 1: The Home Healthcare Nurses' Job Satisfaction Scale: HHNJS. [file 13104_2022_6092_MOESM1_ESM.xlsx]

## Sheet: Additional file1
Additional file1 the Home Healthcare Nurses' Job Satisfaction Scale (HHNJS) (Ellenbecker et al.,2008)
	Subscales	Items
	Relationship with Patients	Patients are satisfied with the care that I provide
		The relationships that I have established with patients are rewarding
		I have helped patients maintain or improve their quality of life
		My work is important and worthwhile
		The patient care that I provide adheres to my professional standards
	Relationship with Peers	The support I have from my nursing peers is a positive aspect of my job
		I can communicate comfortably with the nurses I work with
		There is a good amount of collegiality among the nurses I work with
		I have peers whom I can rely on and turn to, if necessary
	Professional Pride	If I had to do it over again, I would choose home healthcare as my area of practice
		I would recommend my job to another health care professional
		I am proud to talk to people about the work I do
	Relationship with Physician	Physicians value my input on the status of their home healthcare patients
		I am treated as a professional colleague by physicians
	Relationship with Organization	I am satisfied with the professional relationship that I have with nursing administration at this agency
		I have the power to generate change in organizational policy at this agency
		I have the opportunity to grow and develop as a professional nurse within this agency
	Autonomy and Control	I am able to adjust the hours of my work if needed
		I have more flexibility in my hours of work than murses in other practice settngs
		I have sufficient control over scheduling my time
		I have the independence to make important decisions in my day-to-day work
	Stress & Workload	At times I am overwhelmed by all the work I have to do
		I could deliver better patient care if I had more time
		I am able to meet the demands of my job
		I am able to cope with the increased demands for documentation in homecare
		Sometimes I get frustrated because all my activities are programmed for me
	Salary & Benefits	My present salary is satisfactory
		An upgrading of the pay scales at this agency is needed
		Nursing salaries at other agencies are better than salaries at this agency
		The benefit package at this agency is satisfactory to me
