# Supplementary material for: The development and validation of the Japanese version of job satisfaction scale: a cross-sectional study on home healthcare nurses
Source: BMC Res Notes. 2022 Jun 15;15:205. doi: 10.1186/s13104-022-06092-2 (PMC9202176; doi:10.1186/s13104-022-06092-2)
Supplement: Supplementary file 2 — Additional file 2: Item analysis and exploratory factor analysis of 30 items (same as original HHNJS Scale) Japanese version exploration. [file 13104_2022_6092_MOESM2_ESM.xlsx]

## Sheet: Additional file2
	Additional file2 Item analysis and exploratory factor analysis of 30-items (same as original HHNJS Scale) Japanese version exploration
Items of HHNJS-J(α=.89)and factors with Cronbach's α coefficient		mean	SD	ceiling effect	floor effect	Factor loadinga
						Factor1	Factor2	Factor3	Factor4	Factor5	Factor6	Factor7
Relationship with patients(α＝.79)
1	Patients are satisfied with the care that I provide.	3.64059	0.586127	4.23	3.05	-0.0433555	0.638943	0.0856173	-0.0254944	-0.0827361	0.101158	0.174743
2	The relationships I have built with patients is valuable.	3.98533	0.509498	4.49	3.48	-0.00872204	0.776631	-0.142481	0.0249946	-0.0288798	-0.0557951	0.0672048
3	I am helping to maintain or improve patients' quality of life.	3.97311	0.450229	4.42	3.52	-0.00653231	0.864167	-0.0510453	-0.17266	0.00122151	-0.0556278	-0.0758288
4	My job is important and fulfilling.	4.07579	0.697774	4.77	3.38	0.102693	0.435767	0.103608	0.256461	0.0190813	-0.146543	-0.22758
5	The patient care that I provide conforms to professional standards (ethical norms and accountability).	3.97311	0.53939	4.51	3.43	0.14084	0.523326	-0.0328684	-0.0540075	0.121033	-0.0871756	-0.0969206
Relationship with colleagues (α＝.90)
6	Being able to get support from my colleagues is a good aspect of my job.	4.12714	0.617134	4.74	3.51	0.570169	0.130229	0.0281485	0.0479044	0.133368	-0.0615861	-0.170093
7	I get along with the nurses with whom I work.	4.13692	0.675794	4.81	3.46	0.976449	0.0202825	-0.0419988	-0.0758246	-0.106868	0.00663792	0.159128
8	I have a cooperative relationship with the nurses with whom I work.	4.08557	0.717438	4.8	3.37	0.978587	-0.0148903	-0.0235518	-0.048992	-0.0448179	0.0382922	0.157198
9	I have colleagues whom I can trust and rely on when I needed them.	4.17359	0.715163	4.89	3.46	0.78559	-0.0691353	-0.022518	0.0734531	0.0354148	0.0212705	-0.0452224
Professional pride (α＝.86)
10	If I were to choose my specialty again, I would probably choose home health nursing.	3.66015	1.03583	4.7	2.62	0.0209533	-0.132241	-0.0980776	0.896037	-0.0209594	0.0999861	0.200937
11	I would like to recommend my job to other health professionals.	3.69193	0.93827	4.63	2.75	-0.0458607	-0.114986	-0.0166933	0.955371	0.0327229	0.0605208	0.0340812
12	I speak with pride when I discuss my job with others.	3.94621	0.858659	4.8	3.09	0.0299025	0.119196	0.0636899	0.698014	-0.00397631	-0.0203666	-0.0282463
Relationship with doctors and institution (α＝.84)
13	Doctors respect my opinions regarding home-care patients.	3.41809	0.785135	4.2	2.63	-0.0623177	0.182295	0.525338	0.248533	-0.103904	-0.128874	-0.0153887
14	Doctors treat me as a colleague, a nursing specialist.	3.26406	0.853886	4.12	2.41	-0.0652924	0.0629088	0.651808	0.10975	-0.0925905	-0.112903	0.0194678
15	I am content with the professional relationship that we have with the nurse administrator of this facility.	3.55501	0.903441	4.46	2.65	0.300647	-0.0132154	0.601426	-0.00800897	-0.0129466	0.0956836	0.0433855
16	I have some influence on organizational policy changes at this facility.	2.91932	1.04827	3.97	1.87	0.0233996	-0.238971	0.567115	-0.0101104	0.122903	-0.212782	0.257443
17	I have the opportunity to develop skills that will advance my nursing expertise at this facility.	3.49144	0.891435	4.38	2.6	0.147187	-0.0798828	0.485979	0.105076	0.153752	-0.0934009	-0.0151138
Autonomy and control(α＝.78)
18	I can adjust my working hours if necessary.	3.65037	0.930162	4.58	2.72	0.0406288	-0.0454994	0.0548671	0.0106872	0.720815	-0.0329402	-0.0481827
19	I can change my working hours more flexibly than other clinical nurses.	3.53056	0.987505	4.52	2.54	-0.0821119	-0.0679808	-0.015753	-0.0153998	0.849724	0.0176146	0.00504374
20	I can adequately manage my time outside of work.	3.45477	0.930703	4.39	2.52	0.0512913	0.126153	-0.0831636	0.0189371	0.602397	0.260078	0.00236642
21	I independently make important decisions in my daily work.	3.6357	0.835368	4.47	2.8	-0.0438184	0.204077	0.0988209	0.0144464	0.424232	-0.116737	0.146175
Stress and workload (α＝.45)
22	Sometimes, I am overwhelmed by the amount of work that I have to do.	2.42054	0.944109	3.36	1.48	-0.0426199	-0.0265435	0.0242951	0.0512767	0.0724239	0.729136	0.0149019
23	If I had more time, I would probably be able to provide better patient care.	2.48166	0.854791	3.34	1.63	0.0556087	-0.0612817	0.0683405	0.0547518	0.028961	0.514047	-0.0884133
24	I can carry out everything that my job requires.	3.57457	0.730927	4.31	2.84	-0.0283855	0.496165	0.10962	0.0474298	-0.0416901	0.18932	0.37962
25	I can handle the growing demand for documentation in home health nursing.	3.22494	0.797216	4.02	2.43	-0.0558916	0.287916	0.261544	-0.0608321	0.0986706	0.082028	0.287337
26	Sometimes, I experience stress from the fact that my duties are predetermined.	3.06357	0.939789	4	2.12	0.115848	0.0508076	0.129589	0.188769	-0.0499738	0.295363	-0.261153
Salary and benefits (α＝.51)
27	I am satisfied with my current salary.	2.83863	1.08618	3.92	1.75	-0.0342201	0.0235893	0.619975	-0.0122974	0.0023499	0.146207	-0.271995
28	The pay scale at this facility needs improvement.	2.51589	0.957615	3.47	1.56	-0.0583042	-0.0878613	0.703445	-0.177473	-0.05831	0.164293	-0.497022
29	The salary at other facilities is higher than it is at this facility.	2.91687	0.933018	3.85	1.98	-0.087608	-0.000558835	0.142473	-0.0763906	0.0224229	0.0310813	-0.40125
30	I am satisfied with the employee benefits provided at this facility.	2.8533	1.01605	3.87	1.84	-0.0530438	-0.0261234	0.60891	-0.0978312	0.0273003	0.100145	-0.152422
Bold figures indicate factor loading >0.4
a:Factor loadings were based on exploratory factor analysis with maximum likelihood method and Promax rotation
HHNJS-J:Japanese version of the Home Healthcare Nurses' Job Satisfaction Scale
