# Supplementary material for: The development and validation of the Japanese version of job satisfaction scale: a cross-sectional study on home healthcare nurses
Source: BMC Res Notes. 2022 Jun 15;15:205. doi: 10.1186/s13104-022-06092-2 (PMC9202176; doi:10.1186/s13104-022-06092-2)
Supplement: Supplementary file 3 — Additional file 3: Table S1. Results of confirmatory factor analysis: comparison of several indices from Models 1 to 4 (n = 409) [file 13104_2022_6092_MOESM3_ESM.xlsx]

## Sheet: Additional file3 TableS1
	Table S1 Results of Confirmatory Factor Analysis: Comparison of Several Indices from Models 1 to 4 (n=409)
	Model	χ２/df	CFI	GFI	TLI	RMSEA
	Model 1: Second-order eight-factor model: original HHNJS hypothesis model	3.15	0.85	0.84	0.83	0.07
	Model 2: Second-order eight-factor model: model with changed affiliations	2.69	0.88	0.85	0.87	0.06
	Model 3: Second-order seven-factor model	2.69	0.88	0.85	0.87	0.06
	Model 4: Second-order seven-factor model: model with an item deleted	2.69	0.89	0.85	0.87	0.06
	χ２/df:chi-square to degrees of freedom
	CFI: comparative fit index
	GFI: goodness-of-fit index
	TLI: Tucker-Lewis index
	RMSEA: root mean square error of approximation
