# Supplementary material for: The development and validation of the Japanese version of job satisfaction scale: a cross-sectional study on home healthcare nurses
Source: BMC Res Notes. 2022 Jun 15;15:205. doi: 10.1186/s13104-022-06092-2 (PMC9202176; doi:10.1186/s13104-022-06092-2)
Supplement: Supplementary file 4 — Additional file 4: Table S2. Pearson’s correlation coefficients between the satisfaction in Japanese Nurses' questionnaire and the total and factor Scores of the HHNJS-J: Model 4 (n = 409) [file 13104_2022_6092_MOESM4_ESM.xlsx]

## Sheet: Additional file4 Table S2
	Table S2 Pearson's correlation coefficients between the satisfaction in Japanese Nurses' questionnaire and the total and factor Scores of the HHNJS-J: Model 4 (n=409)
		Pearson's correlation coefficient
		HHNJS-J total	Relationship with patients	Relationship with colleagues	Professional pride	Relationship with doctors	Relationship with institution	Autonomy and control	Salary and benefits
	Job Satisfaction in Japanese Nurses' Questionnaire	0.847＊＊	0.648＊＊	0.590＊＊	0.614＊＊	0.603＊＊	0.691＊＊	0.615＊＊	0.472＊＊
	＊＊p<0.01
	HHNJS-J: Japanese version of the Home Healthcare Nurses' Job Satisfaction Scale
